# Supplementary material for: LineageVAE: reconstructing historical cell states and transcriptomes toward unobserved progenitors
Source: Bioinformatics. 2024 Aug 22;40(10):btae520. doi: 10.1093/bioinformatics/btae520 (PMC11494380; doi:10.1093/bioinformatics/btae520)
Supplement: btae520_Supplementary_Data [file btae520_supplementary_data.zip]

Archive with 5 entries (5 files):
- cd34.gif
- LineageVAE__OUP_General_Template (supplementary).pdf
- ngp.gif
- psap.gif
- state.gif
